# Supplementary material for: Temporal Changes in Brain Light Scattering and Its Independent Variables Within 2 Days of Life
Source: Biosensors (Basel). 2025 Dec 17;15(12):818. doi: 10.3390/bios15120818 (PMC12730957; doi:10.3390/bios15120818)
Supplement: Supplementary file 1 [file biosensors-15-00818-s001.zip]

Archive with 1 entries (1 files):
- biosensors-3940458-supplementary.pdf
